# Supplementary material for: Association of thrombocytopenia with splenomegaly in malaria patients in East Kalimantan: A cross-sectional, retrospective study
Source: F1000Res. 2019 Oct 29;7:1832. Originally published 2018 Nov 21. [Version 3] doi: 10.12688/f1000research.16606.3 (PMC6823898; doi:10.12688/f1000research.16606.3)
Supplement: Data retrieved from the medical records of malaria patients in East Kalimantan, Indonesia, including age, gender, type of Plasmodium, thrombocyte count, and presence of splenomegaly [file f1000research-7-23205-s0000.tgz]

Archive with 1 entries (1 files):
- 352adefb-b613-475e-8247-0feb430bab2f_Dataset_1.xlsx
