# Supplementary material for: Association of thrombocytopenia with splenomegaly in malaria patients in East Kalimantan: A cross-sectional, retrospective study
Source: F1000Res. 2019 Oct 29;7:1832. Originally published 2018 Nov 21. [Version 3] doi: 10.12688/f1000research.16606.3 (PMC6823898; doi:10.12688/f1000research.16606.3)
Supplement: Data retrieved from the medical records of malaria patients in East Kalimantan, Indonesia, including age, gender, type of Plasmodium, thrombocyte count, and presence of splenomegaly [file f1000research-7-23205-s0000.tgz › 352adefb-b613-475e-8247-0feb430bab2f_Dataset_1.xlsx]

## Sheet: TABLE OF DATA BASE
NO	GENDER	AGE(YEAR)	TYPE OF PLASMODIUM	THROMBOCYTE COUNT (PER µL)	THROMBOCYTE STATUS	THROMBOCYTOPENIA STATUS	PRESENCE OF SPLENOMEGALY
1	MALE	49	P. falciparum	63000	Thrombocytopenia	Moderate	NO
2	MALE	35	P. falciparum	59000	Thrombocytopenia	Moderate	NO
3	MALE	29	P.vivax	33000	Thrombocytopenia	Severe	NO
4	MALE	47	P. falciparum	58000	Thrombocytopenia	Moderate	NO
5	MALE	38	P. falciparum	56000	Thrombocytopenia	Moderate	NO
6	MALE	40	P. falciparum	86000	Thrombocytopenia	Moderate	NO
7	MALE	37	P. falciparum	52000	Thrombocytopenia	Moderate	NO
8	MALE	50	P. falciparum	20000	Thrombocytopenia	Severe	NO
9	MALE	38	P. falciparum	9000	Thrombocytopenia	Severe	NO
10	MALE	34	P. falciparum	168000	Normal	NO	NO
11	MALE	40	P. falciparum	131000	Thrombocytopenia	Mild	NO
12	MALE	17	P. vivax	66000	Thrombocytopenia	Moderate	NO
13	MALE	2.8	P. falciparum	123000	Thrombocytopenia	Mild	NO
14	MALE	23	P. falciparum	23000	Thrombocytopenia	Severe	NO
15	MALE	57	P. falciparum	94000	Thrombocytopenia	Moderate	NO
16	MALE	25	P. falciparum	94000	Thrombocytopenia	Moderate	NO
17	MALE	17	P. falciparum	48000	Thrombocytopenia	Severe	NO
18	MALE	25	P. falciparum	22000	Thrombocytopenia	Severe	NO
19	MALE	46	P. unspecified	108000	Thrombocytopenia	Mild	NO
20	MALE	14	P. falciparum	79000	Thrombocytopenia	Moderate	NO
21	MALE	8	Unspecified Plasmodium	58000	Thrombocytopenia	Moderate	NO
22	FEMALE	6	Unspecified Plasmodium	84000	Thrombocytopenia	Moderate	NO
23	MALE	29	P. mixed	32000	Thrombocytopenia	Severe	NO
24	MALE	1.5	P.vivax	53000	Thrombocytopenia	Moderate	NO
25	MALE	38	P. falciparum	44000	Thrombocytopenia	Severe	NO
26	FEMALE	31	P. falciparum	49000	Thrombocytopenia	Severe	NO
27	MALE	44	P. falciparum	69000	Thrombocytopenia	Moderate	NO
28	MALE	56	P. falciparum	70000	Thrombocytopenia	Moderate	NO
29	MALE	25	P. falciparum	77000	Thrombocytopenia	Moderate	NO
30	MALE	20	P. falciparum	34000	Thrombocytopenia	Severe	NO
31	MALE	33	P. falciparum	8900	Thrombocytopenia	Severe	NO
32	MALE	54	P. falciparum	41000	Thrombocytopenia	Severe	NO
33	MALE	25	P. vivax	45000	Thrombocytopenia	Severe	NO
34	MALE	47	P. falciparum	66000	Thrombocytopenia	Moderate	NO
35	MALE	58	P. vivax	50000	Thrombocytopenia	Moderate	NO
36	MALE	46	P. vivax	100000	Thrombocytopenia	Mild	NO
37	MALE	33	P. vivax	31000	Thrombocytopenia	Severe	NO
38	MALE	29	P. vivax	77000	Thrombocytopenia	Moderate	NO
39	MALE	39	P. vivax	131000	Thrombocytopenia	Mild	NO
40	MALE	22	P. vivax	93000	Thrombocytopenia	Moderate	NO
41	MALE	45	P. vivax	115000	Thrombocytopenia	Mild	NO
42	MALE	16	P. vivax	68000	Thrombocytopenia	Moderate	NO
43	MALE	29	P. vivax	51000	Thrombocytopenia	Moderate	NO
44	MALE	42	P. vivax	85000	Thrombocytopenia	Moderate	NO
45	MALE	29	P. mixed	162000	Normal	NO	NO
46	MALE	20	P. falciparum	68000	Thrombocytopenia	Moderate	NO
47	MALE	27	P. vivax	196000	Normal	Normal	NO
48	FEMALE	3	P. vivax	53000	Thrombocytopenia	Moderate	NO
49	MALE	20	P. vivax	92000	Thrombocytopenia	Moderate	NO
50	MALE	27	P. vivax	216000	Normal	NO	NO
51	MALE	37	P. vivax	77000	Thrombocytopenia	Moderate	NO
52	MALE	19	P. vivax	213000	Normal	NO	NO
53	MALE	25	P. vivax	117000	Thrombocytopenia	Mild	NO
54	FEMALE	34	P.vivax	102000	Thrombocytopenia	Mild	NO
55	MALE	52	P.mixed	67000	Thrombocytopenia	Moderate	NO
56	MALE	29	P.vivax	93000	Thrombocytopenia	Moderate	NO
57	MALE	24	P.vivax	95000	Thrombocytopenia	Moderate	NO
58	MALE	23	P. vivax	138000	Thrombocytopenia	Mild	NO
59	MALE	29	P. vivax	61000	Thrombocytopenia	Moderate	NO
60	MALE	6	P. vivax	73000	Thrombocytopenia	Moderate	NO
61	MALE	17	P. falciparum	111000	Thrombocytopenia	Mild	NO
62	MALE	43	P. falciparum	225000	Normal	NO	NO
63	MALE	22	P. vivax	69000	Thrombocytopenia	Moderate	NO
64	MALE	50	P.vivax	182000	Normal	NO	NO
65	MALE	27	P.vivax	92000	Thrombocytopenia	Moderate	NO
66	MALE	39	P. mixed	98000	Thrombocytopenia	Moderate	NO
67	MALE	22	P. vivax	204000	Normal	NO	NO
68	MALE	29	P. vivax	35000	Thrombocytopenia	Severe	NO
69	MALE	37	P. vivax	89000	Thrombocytopenia	Moderate	NO
70	MALE	45	P. vivax	84000	Thrombocytopenia	Moderate	NO
71	MALE	21	P. vivax	60000	Thrombocytopenia	Moderate	NO
72	FEMALE	15	P. vivax	77000	Thrombocytopenia	Moderate	NO
73	FEMALE	43	P. vivax	81000	Thrombocytopenia	Moderate	NO
74	MALE	16	P. falciparum	21000	Thrombocytopenia	Severe	NO
75	MALE	45	P. falciparum	92000	Thrombocytopenia	Moderate	NO
76	MALE	21	Unspecified Plasmodium	48000	Thrombocytopenia	Severe	NO
77	MALE	20	Unspecified Plasmodium	43000	Thrombocytopenia	Severe	YES
78	MALE	14	P. falciparum	44000	Thrombocytopenia	Severe	NO
79	MALE	13.5	Unspecified Plasmodium	120000	Thrombocytopenia	Mild	NO
80	MALE	58	P. falciparum	100000	Thrombocytopenia	Mild	NO
81	MALE	36	P. falciparum	36000	Thrombocytopenia	Severe	NO
82	MALE	27	P. vivax	84000	Thrombocytopenia	Moderate	NO
83	MALE	19	Unspecified Plasmodium	124000	Thrombocytopenia	Mild	NO
84	MALE	29	P. falciparum	13000	Thrombocytopenia	Severe	NO
85	MALE	37	Unspecified Plasmodium	115000	Thrombocytopenia	Mild	NO
86	MALE	45	P. falciparum	163000	Normal	NO	NO
87	MALE	64	P. falciparum	60000	Thrombocytopenia	Moderate	NO
88	FEMALE	28	P. falciparum	173000	Normal	NO	NO
89	MALE	40	P. falciparum	172000	Normal	NO	NO
90	MALE	14.8	Unspecified Plasmodium	74000	Thrombocytopenia	Moderate	YES
91	MALE	22	P. falciparum	55000	Thrombocytopenia	Moderate	NO
92	MALE	58	P. vivax	299000	Normal	NO	NO
93	FEMALE	14	P. falciparum	33000	Thrombocytopenia	Severe	NO
94	MALE	32	P. vivax	118000	Thrombocytopenia	Mild	NO
95	MALE	27	P. falciparum	82000	Thrombocytopenia	Moderate	NO
96	MALE	44	P. falciparum	39000	Thrombocytopenia	Severe	NO
97	MALE	49	P.mixed	114000	Thrombocytopenia	Mild	NO
98	MALE	20	Unspecified Plasmodium	21000	Thrombocytopenia	Severe	NO
99	MALE	13	P.mixed	284000	Normal	NO	YES
100	FEMALE	38	P. falciparum	142000	Thrombocytopenia	Mild	NO
101	MALE	26	P. falciparum	119000	Thrombocytopenia	Mild	NO
102	MALE	44	Unspecified Plasmodium	4000	Thrombocytopenia	Severe	NO
103	MALE	35	P. falciparum	60000	Thrombocytopenia	Moderate	NO
104	MALE	27	Unspecified Plasmodium	42000	Thrombocytopenia	Severe	NO
105	MALE	39	P. falciparum	12000	Thrombocytopenia	Severe	NO
106	MALE	26	P. falciparum	37000	Thrombocytopenia	Severe	NO
107	MALE	38	P. falciparum	39000	Thrombocytopenia	Severe	NO
108	MALE	21	P.vivax	88000	Thrombocytopenia	Moderate	NO
109	MALE	9.2	P. falciparum	12000	Thrombocytopenia	Severe	NO
110	MALE	43	Unspecified Plasmodium	85000	Thrombocytopenia	Moderate	YES
111	MALE	27	P. falciparum	28000	Thrombocytopenia	Severe	NO
112	MALE	37	P. falciparum	32000	Thrombocytopenia	Severe	NO
113	MALE	16	P. vivax	55000	Thrombocytopenia	Moderate	NO
114	MALE	30	P. falciparum	20000	Thrombocytopenia	Severe	NO
115	MALE	20	P. vivax	30000	Thrombocytopenia	Severe	NO
116	MALE	27	P. vivax	315000	Normal	NO	NO
117	MALE	29	Unspecified Plasmodium	181000	Normal	NO	NO
118	MALE	27	P. falciparum	53000	Thrombocytopenia	Moderate	YES
119	MALE	41	P. vivax	205000	Normal	NO	NO
120	MALE	25	P. falciparum	126000	Thrombocytopenia	Mild	NO
121	FEMALE	22	Unspecified Plasmodium	229000	Normal	NO	NO
122	MALE	26	P. vivax	124000	Thrombocytopenia	Mild	YES
123	MALE	28	P. mixed	18000	Thrombocytopenia	Severe	NO
124	MALE	14	P. falciparum	30000	Thrombocytopenia	Severe	NO
125	MALE	38	P. falciparum	197000	Normal	NO	NO
126	MALE	22	Unspecified Plasmodium	78000	Thrombocytopenia	Moderate	NO
127	MALE	17	P. vivax	183000	Normal	NO	NO
128	MALE	27	P. vivax	123000	Thrombocytopenia	Mild	NO
129	MALE	31	P. falciparum	32000	Thrombocytopenia	Severe	NO
130	MALE	17	P. falciparum	55000	Thrombocytopenia	Moderate	NO
131	MALE	27	P.vivax	191000	Normal	NO	NO
132	MALE	21	P. falciparum	108000	Thrombocytopenia	Mild	YES
133	FEMALE	8	P. falciparum	87000	Thrombocytopenia	Moderate	NO
134	MALE	22	P.vivax	90000	Thrombocytopenia	Moderate	NO
135	MALE	29	P. falciparum	37000	Thrombocytopenia	Severe	NO
136	MALE	46	P. falciparum	42000	Thrombocytopenia	Severe	NO
137	MALE	43	P. vivax	34000	Thrombocytopenia	Severe	NO
138	FEMALE	41	P. vivax	67000	Thrombocytopenia	Moderate	NO
139	FEMALE	39	Unspecified Plasmodium	52000	Thrombocytopenia	Moderate	YES
140	MALE	24	P. vivax	97000	Thrombocytopenia	Moderate	NO
141	MALE	28	P. vivax	59000	Thrombocytopenia	Moderate	NO
142	MALE	20	P. falciparum	21000	Thrombocytopenia	Severe	NO
143	FEMALE	20	P. falciparum	151000	Normal	NO	NO
144	FEMALE	35	P. falciparum	130000	Thrombocytopenia	Mild	NO
145	MALE	6	P. vivax	70000	Thrombocytopenia	Moderate	YES
146	MALE	29	P. falciparum	14000	Thrombocytopenia	Severe	NO
147	MALE	38	P. falciparum	106000	Thrombocytopenia	Mild	NO
148	MALE	17	P. vivax	47000	Thrombocytopenia	Severe	NO
149	MALE	25	P.vivax	110000	Thrombocytopenia	Mild	NO
150	MALE	57	P. falciparum	40000	Thrombocytopenia	Severe	NO
151	MALE	37	P. vivax	23000	Thrombocytopenia	Severe	YES
152	MALE	36	P. falciparum	114000	Thrombocytopenia	Mild	NO
153	MALE	8	Unspecified Plasmodium	57000	Thrombocytopenia	Moderate	NO
154	FEMALE	13	P. falciparum	60000	Thrombocytopenia	Moderate	YES
155	MALE	46	P. vivax	38000	Thrombocytopenia	Severe	NO
156	MALE	19	P. falciparum	52000	Thrombocytopenia	Moderate	NO
157	MALE	25	P. falciparum	45000	Thrombocytopenia	Severe	NO
158	MALE	34	P. vivax	48000	Thrombocytopenia	Severe	NO
159	MALE	48	P. falciparum	26000	Thrombocytopenia	Severe	NO
160	MALE	35	P. vivax	86000	Thrombocytopenia	Moderate	NO
161	MALE	35	P. vivax	26000	Thrombocytopenia	Severe	NO
162	MALE	39	P. vivax	54000	Thrombocytopenia	Moderate	NO
163	MALE	25	Unspecified Plasmodium	23000	Thrombocytopenia	Severe	NO
164	FEMALE	43	P. vivax	46000	Thrombocytopenia	Severe	NO
165	MALE	28	P. vivax	54000	Thrombocytopenia	Moderate	NO
166	MALE	28	P. vivax	71000	Thrombocytopenia	Moderate	NO
167	MALE	50	P. vivax	10000	Thrombocytopenia	Severe	NO
168	MALE	52	P. vivax	8900	Thrombocytopenia	Severe	NO
169	MALE	51	P. vivax	73000	Thrombocytopenia	Moderate	NO
170	MALE	18	P. falciparum	18000	Thrombocytopenia	Severe	NO
171	FEMALE	26	P. falciparum	113000	Thrombocytopenia	Mild	NO
172	MALE	28	P. falciparum	91000	Thrombocytopenia	Moderate	NO
173	MALE	28	P. vivax	117000	Thrombocytopenia	Mild	NO
174	MALE	24	P. vivax	85000	Thrombocytopenia	Moderate	NO
175	MALE	25	P. vivax	108000	Thrombocytopenia	Mild	NO
176	FEMALE	59	P. vivax	180000	Normal	NO	NO
177	FEMALE	31	P. falciparum	183000	Normal	NO	NO
178	MALE	19	P. vivax	123000	Thrombocytopenia	Mild	NO
179	MALE	28	P. falciparum	42000	Thrombocytopenia	Severe	NO
180	FEMALE	50	P. falciparum	62000	Thrombocytopenia	Moderate	NO
181	MALE	37	P. vivax	74000	Thrombocytopenia	Moderate	NO
182	FEMALE	49	P. vivax	32000	Thrombocytopenia	Severe	NO
183	MALE	39	P. falciparum	15000	Thrombocytopenia	Severe	NO
184	FEMALE	40	P. falciparum	281000	Normal	NO	NO
185	MALE	24	P. vivax	66000	Thrombocytopenia	Moderate	NO
186	MALE	56	P. vivax	111000	Thrombocytopenia	Mild	NO
187	FEMALE	27	P. falciparum	127000	Thrombocytopenia	Mild	NO
188	MALE	19	P. mixed	20000	Thrombocytopenia	Severe	NO
189	FEMALE	20	P. vivax	209000	Normal	NO	NO
190	MALE	58	P. vivax	41000	Thrombocytopenia	Severe	NO
191	MALE	48	P. falciparum	24000	Thrombocytopenia	Severe	NO
192	MALE	19	P. vivax	98000	Thrombocytopenia	Moderate	NO
193	FEMALE	7	P. vivax	69000	Thrombocytopenia	Moderate	NO
194	MALE	23	P. falciparum	27000	Thrombocytopenia	Severe	NO
195	FEMALE	29	P. falciparum	83000	Thrombocytopenia	Moderate	NO
196	MALE	47	P. vivax	38000	Thrombocytopenia	Severe	NO
197	MALE	25	P. falciparum	68000	Thrombocytopenia	Moderate	NO
198	MALE	35	P. falciparum	161000	Normal	NO	NO
199	MALE	24	P. falciparum	45000	Thrombocytopenia	Severe	NO
200	MALE	30	P. vivax	180000	Normal	NO	NO
201	MALE	36	P. vivax	26000	Thrombocytopenia	Severe	NO
202	MALE	25	P. vivax	209000	Normal	NO	NO
203	MALE	15	P. vivax	65000	Thrombocytopenia	Moderate	NO
204	MALE	20	P. mixed	59000	Thrombocytopenia	Moderate	NO
205	MALE	15	P. vivax	131000	Thrombocytopenia	Mild	NO
206	MALE	29	P. vivax	123000	Thrombocytopenia	Mild	NO
207	MALE	19	P. vivax	17000	Thrombocytopenia	Severe	NO
208	MALE	75	P.vivax	17000	Thrombocytopenia	Severe	NO
209	MALE	16	P.mixed	30000	Thrombocytopenia	Severe	NO
210	MALE	31	P.vivax	21000	Thrombocytopenia	Severe	NO
211	MALE	87	P. falciparum	23000	Thrombocytopenia	Severe	NO
212	MALE	40	P. falciparum	68000	Thrombocytopenia	Moderate	NO
213	MALE	44	P. falciparum	66000	Thrombocytopenia	Moderate	NO
214	MALE	19	P. vivax	47000	Thrombocytopenia	Severe	NO
215	MALE	52	P. falciparum	45000	Thrombocytopenia	Severe	NO
